# Supplementary material for: Luteolin supplementation during porcine oocyte maturation improves the developmental competence of parthenogenetic activation and cloned embryos
Source: PeerJ. 2023 Jun 23;11:e15618. doi: 10.7717/peerj.15618 (PMC10292194; doi:10.7717/peerj.15618)
Supplement: Supplemental Information 1 [file peerj-11-15618-s001.xlsx]

## Sheet: Figure 1
	Figure 1D						Figure 1E
		Grade 1	Grade 2	Grade 3	Grade 4			Degenerate	Immature	Metaphase II
	Con	0	2	38	60		Con	4	12	84
		4	2	20	74			6	14	80
		0	4	28	68			12	10	78
		2	4	22	72			6	10	84
		2	2	26	70			6	14	80
		4	6	30	60			8	8	84
	Lut	0	4	28	68		Lut	4	4	92
		0	2	20	78			4	6	90
		2	6	20	72			8	6	86
		2	0	18	80			6	6	88
		0	2	20	78			6	4	90
		2	2	16	80			4	6	90

## Sheet: Figure 2
	Figure 2B				Figure 2C				Figure 2E					Figure 2G									Figure 2I and 2J
	RE	Con	Lut		RE	Con	Lut		EB	RE	Con	Lut		Con				Lut					Con				Lut
	1	71.4286	86.9565		1	33.3333	56.5217			1	21.4286	7.69231		number	ICM	TE	Total	number	ICM	TE	Total		number	Total cell	apoptotic cell	apoptosis (%)	number	Total cell	apoptotic cell	apoptosis (%)
	2	77.5	86.6667		2	40	51.1111			2	6.25	4.34783		1	14	19	33	1	9	50	59		1	37	5	13.5	1	42	3	7.1
	3	79.4872	90.6977		3	28.2051	46.5116			3	18.1818	0		2	8	11	19	2	22	26	48		2	45	6	13.3	2	48	3	6.3
	4	85.7143	86.3636		4	35.7143	45.4545			4	26.6667	15		3	13	18	31	3	18	29	47		3	30	4	13.3	3	33	2	6.1
	5	82.2222	90.6977		5	46.6667	51.1628			5	9.52381	9.09091		4	7	10	17	4	8	39	47		4	32	4	12.5	4	33	2	6.1
														5	14	21	35	5	12	34	46		5	33	4	12.1	5	50	3	6
									MB	RE	Con	Lut		6	14	21	35	6	11	35	46		6	35	4	11.4	6	36	2	5.6
										1	28.5714	19.2308		7	10	15	25	7	11	35	46		7	29	3	10.3	7	37	2	5.4
										2	37.5	21.7391		8	18	28	46	8	6	40	46		8	25	2	8	8	39	2	5.1
										3	36.3636	15		9	7	11	18	9	12	32	44		9	39	3	7.7	9	39	2	5.1
										4	26.6667	20		10	14	23	37	10	6	38	44		10	31	2	6.5	10	40	2	5
										5	38.0952	13.6364		11	15	30	45	11	12	30	42		11	37	2	5.4	11	43	2	4.7
														12	10	20	30	12	12	30	42		12	39	2	5.1	12	44	2	4.5
									ExB	RE	Con	Lut		13	14	31	45	13	9	33	42		13	44	2	4.5	13	44	2	4.5
										1	50	73.0769		14	9	20	29	14	9	29	38		14	25	1	4	14	47	2	4.3
										2	56.25	73.913		15	10	24	34	15	14	23	37		15	26	1	3.8	15	49	2	4.1
										3	45.4545	85		16	7	18	25	16	14	23	37		16	26	1	3.8	16	30	1	3.3
										4	46.6667	65		17	10	26	36	17	8	29	37		17	24	2	8.3	17	33	1	3
										5	52.3809	77.2727		18	6	16	22	18	12	24	36		18	28	1	3.6	18	35	1	2.9
														19	12	36	48	19	10	26	36		19	28	1	3.6	19	35	1	2.9
														20	13	40	53	20	9	27	36		20	29	1	3.4	20	40	1	2.5
														21	7	22	29	21	13	22	35		21	29	1	3.4	21	40	1	2.5
														22	6	19	25	22	7	28	35		22	30	1	3.3	22	42	1	2.4
														23	8	27	35	23	10	24	34		23	32	1	3.1	23	43	1	2.3
														24	6	21	27	24	7	26	33		24	32	1	3.1	24	46	1	2.2
														25	4	15	19	25	9	23	32		25	33	1	3	25	47	1	2.1
														26	9	36	45	26	7	25	32		26	35	1	2.9	26	48	1	2.1
														27	5	32	37	27	11	20	31		27	35	1	2.9	27	48	1	2.1
														28	8	41	49	28	8	19	27		28	39	1	2.6	28	44	0	0
														29	15	34	49	29	6	21	27		29	42	1	2.4	29	42	0	0
														30	6	11	17	30	6	21	27		30	43	1	2.3	30	42	0	0
																							31	59	2	3.4	31	41	0	0
																							32	47	0	0	32	38	0	0
																							33	35	0	0	33	33	0	0
																							34	23	2	8.7	34	51	1	2
																							35	48	1	2.1	35	32	0	0

## Sheet: Figure 3
	Figure 3B				Figure 3C				Figure 3E					Figure 3G									Figure 3I and 3J
	RE	Con	Lut		RE	Con	Lut		EB	RE	Con	Lut		Con				Lut					Con				Lut
	1	82.5	89.2		1	40	54.1			1	25	20		number	ICM	TE	Total	number	ICM	TE	Total		number	Total cell	apoptotic cell	apoptosis (%)	number	Total cell	apoptotic cell	apoptosis (%)
	2	76.2	82.9		2	38.1	41.5			2	6.3	17.6		1	6	15	21	1	8	17	25		1	28	4	14.2857	1	34	3	8.82353
	3	75	81.3		3	28.6	40.6			3	25	0		2	6	15	21	2	7	21	28		2	39	5	12.8205	2	23	2	8.69565
	4	81.6	87.5		4	34.2	45			4	23.1	0		3	9	24	33	3	7	21	28		3	25	3	12	3	35	3	8.57143
	5	82.9	85		5	40	45			5	14.3	16.7		4	9	25	34	4	6	20	26		4	42	5	11.9048	4	24	2	8.33333
														5	9	27	36	5	7	24	31		5	26	3	11.5385	5	26	2	7.69231
									MB	RE	Con	Lut		6	5	16	21	6	9	33	42		6	28	3	10.7143	6	27	2	7.40741
										1	18.8	15		7	5	17	22	7	9	33	42		7	38	4	10.5263	7	28	2	7.14286
										2	43.8	17.6		8	8	30	38	8	8	31	39		8	29	3	10.3448	8	43	3	6.97674
										3	25	38.5		9	8	31	39	9	7	29	36		9	32	3	9.375	9	46	3	6.52174
										4	30.8	33.3		10	7	28	35	10	7	29	36		10	33	3	9.09091	10	33	2	6.06061
										5	50	22.2		11	8	35	43	11	5	21	26		11	22	2	9.09091	11	20	1	5
														12	7	31	38	12	6	26	32		12	40	3	7.5	12	46	2	4.34783
									HB	RE	Con	Lut		13	4	18	22	13	5	23	28		13	42	3	7.14286	13	25	1	4
										1	56.3	65		14	4	18	22	14	6	30	36		14	31	2	6.45161	14	29	1	3.44828
										2	50	64.7		15	5	24	29	15	5	25	30		15	32	2	6.25	15	30	1	3.33333
										3	50	61.5		16	4	20	24	16	5	28	33		16	34	2	5.88235	16	33	1	3.0303
										4	46.2	66.7		17	6	33	39	17	5	29	34		17	36	2	5.55556	17	34	1	2.94118
										5	35.7	61.1		18	4	23	27	18	4	24	28		18	42	2	4.7619	18	35	1	2.85714
														19	4	24	28	19	5	31	36		19	22	1	4.54545	19	45	1	2.22222
														20	5	31	36	20	5	31	36		20	48	2	4.16667	20	54	1	1.85185
														21	4	25	29	21	4	28	32		21	49	2	4.08163	21	54	1	1.85185
														22	3	20	23	22	4	29	33		22	27	1	3.7037	22	57	1	1.75439
														23	3	21	24	23	4	29	33		23	30	1	3.33333	23	54	0	0
														24	4	29	33	24	4	33	37		24	30	1	3.33333	24	48	0	0
														25	5	38	43	25	3	26	29		25	31	1	3.22581	25	37	0	0
														26	3	26	29	26	3	26	29		26	32	1	3.125	26	36	0	0
														27	3	26	29	27	3	27	30		27	38	1	2.63158	27	35	0	0
														28	3	27	30	28	4	37	41		28	35	0	0	28	35	0	0
														29	2	19	21	29	3	28	31		29	33	0	0	29	32	0	0
														30	2	20	22	30	4	38	42		30	32	0	0	30	31	0	0
														31	2	21	23	31	4	38	42
														32	3	33	36	32	3	29	32
														33	2	23	25	33	4	40	44
														34	2	24	26	34	3	30	33

## Sheet: Figure 4
	Figure 4B							Figure 4D (LD)			Figure 4D (FA)				Figure 4F
	ROS			GSH				Number	Con	Lut	Number	Con	Lut		Number	Con	Lut
	Number	Con	Lut	Number	Con	Lut		1	90.99	97.116	1	103.175	138.747		1	59.201	79.581
	1	158.968	100.718	1	74.006	82.082		2	90.267	93.874	2	84.008	106.81		2	58.285	71.024
	2	144.908	99.831	2	73.991	80.982		3	85.367	93.68	3	81.208	105.284		3	58.197	69.598
	3	144.523	98.777	3	69.827	80.892		4	82.317	92.967	4	77.006	94.414		4	58.098	67.545
	4	142.033	82.064	4	68.908	79.315		5	79.906	91.643	5	72.7	93.51		5	57.833	66.9
	5	120.85	75.74	5	67.627	73.491		6	79.607	90.257	6	72.383	93.17		6	55.539	66.603
	6	119.376	74.502	6	66.654	69.77		7	76.1	87.585	7	70.071	85.572		7	55.389	62.951
	7	109.656	72.071	7	66.462	66.744		8	72.84	86.987	8	56.342	79.773		8	55.176	62.874
	8	108.548	71.556	8	64.362	66.39		9	72.259	86.719	9	56.154	77.752		9	55.118	61.887
	9	106.012	71.335	9	61.45	65.632		10	70.363	86.303	10	51.926	74.391		10	54.813	61.841
	10	104.226	66.554	10	59.746	59.805		11	69.692	86.237	11	51.861	69.045		11	54.755	61.495
	11	104.045	64.172	11	52.54	59.774		12	69.614	85.458	12	51.298	66.4		12	54.615	61.053
	12	93.102	60.49	12	51.663	57.868		13	69.434	83.336	13	50.755	65.878		13	54.583	60.556
	13	90.17	59.791	13	50.996	57.043		14	68.881	83.042	14	47.548	60.266		14	53.845	60.428
	14	90.106	57.942	14	88.128	97.888		15	67.343	78.945	15	46.361	59.041		15	52.664	57.331
	15	89.014	56.07	15	76.058	97.505		16	65.892	78.06	16	46.086	58.336		16	52.641	56.891
	16	88.46	54.102	16	73.573	95.308		17	65.391	77.449	17	44.962	54.815		17	50.007	56.732
	17	88.058	49.076	17	73.348	93.288		18	63.524	76.324	18	44.894	54.612		18	49.184	56.212
	18	87.48	47.501	18	69.832	85.225		19	62.459	75.453	19	41.102	53.757		19	47.321	55.703
	19	87.403	47.341	19	69.277	85.086		20	61.557	75.212	20	38.967	51.805		20	46.933	53.625
	20	85.483	46.621	20	64.979	84.926		21	61.109	75.031	21	37.318	49.491		21	44.244	53.472
	21	79.354	44.482	21	62.177	83.145		22	59.707	73.724	22	33.469	48.92		22	38.495	53.406
	22	78.091	43.627	22	55.399	80.471		23	59.49	73.145	23	33.201	47.086		23	35.727	53.368
	23	77.02	43.543	23	50.826	79.465		24	56.863	71.585	24	32.529	43.04		24	34.633	44.67
	24	73.844	42.665	24	44.894	79.449		25	56.782	71.434	25	27.017	40.136		25	34.198	42.28
	25	72.777	41.468	25	85.264	65.074		26	54.743	69.625					26	33.425	41.462
	26	72.372	40.218	26	80.898	61.993		27	53.888	68.403					27	32.172	41.065
	27	69.005	40	27	79.166	93.073		28	53.794	66.637					28	31.834	40.987
	28	63.399	38.876	28	76.02	90.772		29	52.396	65.054					29	31.776	40.634
	29	61.012	37.632	29	75.232	88.76		30	47.764	59.912					30	29.259	38.732
	30	58.386	37.324	30	71.011	85.122									31	28.762	38.364
	31	57.869	36.85	31	68.228	84.633									32	27.808	37.105
	32	51.139	35.311	32	67.708	82.081									33	24.89	36.718
	33	50.924	34.132	33	65.461	81.189									34	22.464	36.111
	34	50.126	33.109	34	62.164	80.695									35	22.039	34.276
	35	48.919	31.507	35	56.651	76.252
	36	48.854	30.967	36	50.742	70.697
	37	46.967	28.968	37	35.513	64.689
	38	42.598	25.85	38	80.599	95.047
	39	39.404	24.766	39	76.428	91.807
	40	36.856	21.438	40	76.042	83.716
	41	47.214	42.154	41	75.045	83.555
	42	81.348	37.544	42	73.703	82.137
	43	72.492	14.507	43	73.193	81.07
	44	33.105	49.026	44	72.005	80.859
	45	37.311	40.642	45	63.104	78.989
	46	48.998	51.719	46	61.75	78.827
	47	89.458	75.087	47	61.08	78.496
	48	55.456	13.12	48	60.427	71.222
	49	30.53	68.801	49	59.746	71.183
	50	71.779	74.959	50	55.218	65.063

## Sheet: Figure 5
	Figure 5B				Figure 5D
	number	Con	Lut		Con				Lut
	1	96.7295	131.142		number	red	green	red/green	number	red	green	red/green
	2	93.4835	120.082		1	86.9696	57.438	1.51415	1	181.439	107.716	1.68442
	3	91.156	118.481		2	78.7667	51.8	1.52059	2	158.605	94.73	1.67429
	4	80.453	102.407		3	68.2117	44.906	1.51899	3	137.843	85.59	1.61051
	5	76.357	100.744		4	71.5137	48.352	1.47902	4	234.607	141.947	1.65278
	6	74.042	99.557		5	81.2216	54.376	1.4937	5	166.737	102.663	1.62412
	7	73.3805	98.132		6	98.1253	66.234	1.48149	6	164.546	98.799	1.66547
	8	69.764	90.692		7	77.3938	52.983	1.46073	7	210.607	127.904	1.6466
	9	69.462	90.1685		8	97.489	63.275	1.54072	8	200.715	123.373	1.62689
	10	67.204	90.06		9	91.1085	62.006	1.46935	9	180.203	111.573	1.61511
	11	65.6315	85.35		10	69.4512	46.683	1.48772	10	180.816	111.454	1.62234
	12	61.604	84.013		11	103.805	71.46	1.45263	11	170.29	102.85	1.65572
	13	61.4355	81.693		12	99.2708	66.346	1.49626	12	191.254	119.013	1.607
	14	59.8865	81.3495		13	70.3694	47.456	1.48284	13	169.861	103.21	1.64578
	15	58.892	78.991		14	76.0933	50.471	1.50766	14	146.158	90.97	1.60666
	16	58.6905	76.1785		15	80.2729	53.565	1.49861	15	162.006	101.411	1.59752
	17	57.5645	74.7755		16	55.406	35.438	1.56346	16	81.208	48.082	1.68895
	18	57.255	74.141		17	119.549	77.958	1.53351	17	72.148	44.364	1.62627
	19	56.743	70.533		18	73.963	49.718	1.48765	18	66.452	40.023	1.66035
	20	55.59	69.938		19	119.626	78.118	1.53135	19	82.49	49.61	1.66277
	21	55.269	69.61		20	81.752	54.224	1.50767	20	72.985	45.075	1.61919
	22	53.989	64.8615		21	94.851	63.566	1.49217	21	57.217	36.65	1.56117
	23	53.318	59.5185		22	94.707	60.753	1.55889	22	63.787	39.116	1.63071
	24	53.1175	53.0875		23	78.468	53.425	1.46875	23	69.356	42.606	1.62785
	25	52.3845	51.9225		24	50.277	36.61	1.37331	24	90.087	52.801	1.70616
	26	51.6315	50.024		25	64.9	43.775	1.48258	25	59.842	34.948	1.71232
	27	48.1495	49.2925		26	90.656	60.011	1.51066	26	77.763	49.042	1.58564
	28	47.711	48.903		27	85.045	57.226	1.48613	27	61.109	37.766	1.6181
	29	47.584	48.1005		28	57.656	40.755	1.4147	28	79.539	48.317	1.64619
	30	45.595	47.532		29	73.174	47.471	1.54145	29	84.438	48.615	1.73687
	31	44.5315	45.765		30	66.057	45.406	1.45481	30	57.366	34.672	1.65453
	32	42.4745	45.48		31	81.558	54.166	1.5057	31	177.156	101.685	1.7422
	33	41.526	44.414		32	152.261	98.16	1.55115	32	72.031	45.849	1.57105
	34	40.986	43.951		33	118.082	76.701	1.53951	33	86.314	52.265	1.65147
	35	39.621	43.2575		34	124.494	80.949	1.53793	34	130.332	78.241	1.66578
	36	35.2845	43.1615		35	95.053	63.546	1.49581	35	116.834	72.563	1.6101
	37	33.085	40.953		36	173.678	109.887	1.58051	36	65.25	41.89	1.55765
	38	29.7915	40.6155		37	130.907	83.369	1.57021	37	63.051	40.409	1.56032
	39	29.2745	40.059		38	112.379	77.424	1.45147	38	151.168	92.937	1.62656
	40	29.123	39.8415		39	118.356	79.653	1.4859	39	134.105	83.327	1.60938
	41	28.029	39.32		40	105.667	71.386	1.48022	40	141.58	88.832	1.5938
	42	27.814	39.298		41	186.504	119.531	1.5603	41	112.406	70.144	1.6025
	43	27.14	32.366		42	138.132	90.967	1.51848	42	163.605	99.119	1.65059
	44	22.285	32.073		43	159.916	104.028	1.53724	43	149.978	91.598	1.63735
					44	107.312	72.833	1.4734	44	138.624	82.215	1.68612
					45	107.978	71.126	1.51812	45	152.488	89.408	1.70553

## Sheet: Figure 6
	Figure 6B				Figure 6D
	number	Con	Lut		number	Con	Lut
	1	119.499	97.417		1	15.796	12.046
	2	118.382	92.859		2	14.7132	11.834
	3	113.988	92.019		3	13.2516	11.696
	4	100.67	90.584		4	12.508	11.352
	5	97.726	87.96		5	11.74	10.727
	6	97.269	86.816		6	11.5506	10.6902
	7	97.189	84.935		7	11.5128	10.665
	8	94.936	84.523		8	11.466	10.55
	9	91.712	84.289		9	11.3238	9.709
	10	91.3	83.149		10	11.2356	9.5364
	11	85.665	79.827		11	10.76	9.466
	12	85.505	74.758		12	10.629	9.1476
	13	84.914	73.217		13	10.577	8.739
	14	82.152	72.445		14	10.494	8.671
	15	79.992	72.207		15	10.494	8.529
	16	79.011	71.61		16	10.0152	8.4078
	17	78.838	71.587		17	9.693	8.247
	18	77.181	71.004		18	9.67	8.2224
	19	74.662	69.37		19	9.421	8.1522
	20	73.281	68.02		20	9.0252	8.0046
	21	72.14	66.884		21	8.8578	7.9038
	22	70.061	65.789		22	8.767	7.879
	23	68.988	65.366		23	8.593	7.7454
	24	67.131	63.801		24	8.4384	7.254
	25	66.167	63.369		25	7.595	6.174
	26	64.618	61.092		26	7.1676	6.1002
					27	6.859	6.057
					28	6.6744	3.94
